# Supplementary material for: The effects of circulating proteins and metabolites on diabetic foot ulcer: A Mendelian randomization study and mediation analysis
Source: Medicine (Baltimore). 2026 May 8;105(19):e48581. doi: 10.1097/MD.0000000000048581 (PMC13166846; doi:10.1097/MD.0000000000048581)
Supplement: Supplementary file 1 [file medi-105-e48581-s001.xlsx]

## Sheet: Supplementary Table S1
Supplemntary Table S1. Analysis results of exposures (UKB proteins ) and outcomes (Diabetic foot ulcer) in the Mendelian randomization analysis
id.exposure	reportedTrait	exposure	outcome	method	nsnp	b	se	pval	lo_ci	up_ci	or	or_lci95	or_uci95	fdr
23GrRn	AARSD1_Q9BTE6_OID21311_v1_Oncology	AARSD1	Diabetic foot ulcer	Inverse variance weighted	7	2.93984	0.761058	0.000112077	1.44817	4.43152	18.9129	4.25532	84.0588	0.00130805
CbRi3q	ACY3_Q96HD9_OID30086_v1_Cardiometabolic_II	ACY3	Diabetic foot ulcer	Inverse variance weighted	38	-0.886936	0.24122	0.000236113	-1.35973	-0.414144	0.411916	0.256731	0.660906	0.00237058
u6oF0a	ANXA2_P07355_OID30263_v1_Cardiometabolic_II	ANXA2	Diabetic foot ulcer	Inverse variance weighted	50	0.815118	0.149794	5.28091e-08	0.521521	1.10872	2.25944	1.68459	3.03046	1.32551e-05
txyV2a	CD28_P10747_OID21265_v1_Oncology	CD28	Diabetic foot ulcer	Inverse variance weighted	17	-1.51642	0.405408	0.000183673	-2.31102	-0.721818	0.219497	0.0991604	0.485868	0.00192091
47fvJi	CFHR4_Q92496_OID30758_v1_Inflammation_II	CFHR4	Diabetic foot ulcer	Inverse variance weighted	92	0.267082	0.0746809	0.000348489	0.120707	0.413456	1.30615	1.12829	1.51203	0.00291569
jJ7qj2	CNTN4_Q8IWV2_OID21117_v1_Neurology	CNTN4	Diabetic foot ulcer	Inverse variance weighted	62	0.606	0.187359	0.00121884	0.238777	0.973223	1.83308	1.2697	2.64646	0.00800231
KiskYj	COL15A1_P39059_OID30396_v1_Cardiometabolic_II	COL15A1	Diabetic foot ulcer	Inverse variance weighted	20	0.977272	0.304781	0.00134371	0.379902	1.57464	2.6572	1.46214	4.82901	0.00803027
nISw1H	CPPED1_Q9BRF8_OID21053_v1_Neurology	CPPED1	Diabetic foot ulcer	Inverse variance weighted	76	0.461247	0.110666	3.07388e-05	0.244342	0.678152	1.58605	1.27678	1.97023	0.000857271
mWtVME	CREG1_O75629_OID21515_v1_Oncology	CREG1	Diabetic foot ulcer	Inverse variance weighted	11	-1.65165	0.412865	6.32177e-05	-2.46087	-0.842436	0.191733	0.0853611	0.43066	0.00130805
ppwzOz	CTRC_Q99895_OID20752_v1_Inflammation	CTRC	Diabetic foot ulcer	Inverse variance weighted	26	1.37324	0.348891	8.28472e-05	0.689413	2.05707	3.94812	1.99255	7.82299	0.00130805
U0ue2D	EIF2AK3_Q9NZJ5_OID30060_v1_Cardiometabolic_II	EIF2AK3	Diabetic foot ulcer	Inverse variance weighted	7	2.03619	0.632459	0.00128425	0.796567	3.27581	7.66134	2.21791	26.4646	0.00800231
0rFTGw	ENTPD6_O75354_OID20100_v1_Cardiometabolic	ENTPD6	Diabetic foot ulcer	Inverse variance weighted	45	-0.591552	0.151565	9.50285e-05	-0.88862	-0.294484	0.553468	0.411223	0.744916	0.00130805
xdzxVx	EPHA2_P29317_OID21342_v1_Oncology	EPHA2	Diabetic foot ulcer	Inverse variance weighted	11	2.01653	0.557929	0.00030114	0.922991	3.11007	7.51222	2.51681	22.4226	0.00279948
ygkpFO	ESYT2_A0FGR8_OID31134_v1_Neurology_II	ESYT2	Diabetic foot ulcer	Inverse variance weighted	11	-2.58454	0.516753	5.6884e-07	-3.59738	-1.57171	0.0754304	0.0273954	0.20769	7.13895e-05
6xOrEh	GLB1_P16278_OID20949_v1_Neurology	GLB1	Diabetic foot ulcer	Inverse variance weighted	22	-1.59858	0.326776	9.98289e-07	-2.23906	-0.9581	0.202183	0.106558	0.383621	8.35235e-05
zHyCco	GSTP1_P09211_OID20876_v1_Neurology	GSTP1	Diabetic foot ulcer	Inverse variance weighted	14	-1.16876	0.358936	0.0011292	-1.87228	-0.465248	0.310751	0.153773	0.62798	0.00766022
X0la7o	HSD17B14_Q9BPX1_OID31098_v1_Neurology_II	HSD17B14	Diabetic foot ulcer	Inverse variance weighted	71	0.417629	0.10771	0.000105595	0.206518	0.62874	1.51836	1.22939	1.87525	0.00130805
WhmyLX	ICAM3_P32942_OID20277_v1_Cardiometabolic	ICAM3	Diabetic foot ulcer	Inverse variance weighted	32	-0.837732	0.232883	0.00032164	-1.29418	-0.381281	0.432691	0.274122	0.682986	0.00288328
ETYeFp	IL12B_P29460_OID20666_v1_Inflammation	IL12B	Diabetic foot ulcer	Inverse variance weighted	59	0.657592	0.152502	1.61759e-05	0.358689	0.956496	1.93014	1.43145	2.60256	0.000546536
Gjr7iw	IL7R_P16871_OID21136_v1_Neurology	IL7R	Diabetic foot ulcer	Inverse variance weighted	94	0.3758	0.107531	0.000474407	0.165039	0.58656	1.45616	1.17944	1.79779	0.00360837
dObM9S	ITGAM_P11215_OID21071_v1_Neurology	ITGAM	Diabetic foot ulcer	Inverse variance weighted	9	-1.87391	0.559638	0.000812727	-2.9708	-0.777015	0.153523	0.0512625	0.459777	0.00566652
QrhUq5	ITGBL1_O95965_OID30408_v1_Cardiometabolic_II	ITGBL1	Diabetic foot ulcer	Inverse variance weighted	66	-0.690454	0.145037	1.93071e-06	-0.974727	-0.406182	0.501348	0.377295	0.666189	0.000111904
UJZikB	KLB_Q86Z14_OID20888_v1_Neurology	KLB	Diabetic foot ulcer	Inverse variance weighted	96	-0.323499	0.100559	0.0012954	-0.520596	-0.126403	0.723612	0.594166	0.88126	0.00800231
bhjQu2	KLK8_O60259_OID21517_v1_Oncology	KLK8	Diabetic foot ulcer	Inverse variance weighted	26	0.690032	0.194486	0.000388191	0.30884	1.07122	1.99378	1.36184	2.91895	0.00314309
PB3SEM	KLRK1_P26718_OID31082_v1_Neurology_II	KLRK1	Diabetic foot ulcer	Inverse variance weighted	42	-0.642652	0.161857	7.17212e-05	-0.959891	-0.325413	0.525896	0.382935	0.722229	0.00130805
VZ0mQz	LONP1_P36776_OID30219_v1_Cardiometabolic_II	LONP1	Diabetic foot ulcer	Inverse variance weighted	19	-1.4579	0.376441	0.000107569	-2.19572	-0.720076	0.232725	0.111278	0.486715	0.00130805
02JSsR	LTBR_P36941_OID20768_v1_Inflammation	LTBR	Diabetic foot ulcer	Inverse variance weighted	21	1.12996	0.292942	0.00011465	0.555797	1.70413	3.09554	1.74333	5.4966	0.00130805
gHuCBW	M6PR_P20645_OID30208_v1_Cardiometabolic_II	M6PR	Diabetic foot ulcer	Inverse variance weighted	8	2.47966	0.577252	1.74195e-05	1.34825	3.61107	11.9372	3.85068	37.0058	0.000546536
vUxv1P	NCAM1_P13591_OID20354_v1_Cardiometabolic	NCAM1	Diabetic foot ulcer	Inverse variance weighted	57	-0.672197	0.191899	0.000460281	-1.04832	-0.296075	0.510585	0.350526	0.743732	0.00360837
MB6EOB	PAEP_P09466_OID20925_v1_Neurology	PAEP	Diabetic foot ulcer	Inverse variance weighted	59	-0.575928	0.144706	6.89216e-05	-0.859552	-0.292304	0.562183	0.423352	0.746542	0.00130805
IlN5Bv	PDCD6_O75340_OID20163_v1_Cardiometabolic	PDCD6	Diabetic foot ulcer	Inverse variance weighted	53	-0.345474	0.0963585	0.000336687	-0.534337	-0.156612	0.707885	0.586058	0.855036	0.00291409
6phyT3	PEPD_P12955_OID30688_v1_Inflammation_II	PEPD	Diabetic foot ulcer	Inverse variance weighted	27	-0.858192	0.252361	0.000672251	-1.35282	-0.363564	0.423928	0.258511	0.695194	0.004821
VMV9px	PGLYRP2_Q96PD5_OID30742_v1_Inflammation_II	PGLYRP2	Diabetic foot ulcer	Inverse variance weighted	104	-0.336761	0.0860652	9.12104e-05	-0.505449	-0.168073	0.714079	0.603235	0.845292	0.00130805
oI6h6g	REG1B_P48304_OID20266_v1_Cardiometabolic	REG1B	Diabetic foot ulcer	Inverse variance weighted	37	-0.91045	0.224256	4.91014e-05	-1.34999	-0.470908	0.402343	0.259242	0.624435	0.00123244
ks9lXs	SCARA5_Q6ZMJ2_OID21058_v1_Neurology	SCARA5	Diabetic foot ulcer	Inverse variance weighted	45	1.00539	0.220242	4.9963e-06	0.573718	1.43707	2.73298	1.77485	4.20833	0.000209012
FTx9ig	SERPINI1_Q99574_OID30604_v1_Inflammation_II	SERPINI1	Diabetic foot ulcer	Inverse variance weighted	40	0.699676	0.182105	0.000121957	0.34275	1.0566	2.0131	1.40882	2.87658	0.00133092
z93CyM	SFTPD_P35247_OID20214_v1_Cardiometabolic	SFTPD	Diabetic foot ulcer	Inverse variance weighted	79	0.482452	0.101967	2.22916e-06	0.282597	0.682307	1.62004	1.32657	1.97844	0.000111904
id3Ijz	STAB2_Q8WWQ8_OID30401_v1_Cardiometabolic_II	STAB2	Diabetic foot ulcer	Inverse variance weighted	51	0.78375	0.19786	7.45978e-05	0.395943	1.17156	2.18967	1.48579	3.22701	0.00130805
vqnYE6	TFPI_P10646_OID20388_v1_Cardiometabolic	TFPI	Diabetic foot ulcer	Inverse variance weighted	40	-0.882861	0.224937	8.6757e-05	-1.32374	-0.441984	0.413598	0.266139	0.64276	0.00130805
R1b6D9	TNFRSF10A_O00220_OID20967_v1_Neurology	TNFRSF10A	Diabetic foot ulcer	Inverse variance weighted	56	0.521211	0.162148	0.00130715	0.2034	0.839021	1.68406	1.22556	2.3141	0.00800231
uLJlOX	TSPAN8_P19075_OID31470_v1_Oncology_II	TSPAN8	Diabetic foot ulcer	Inverse variance weighted	53	-0.612908	0.167924	0.00026234	-0.94204	-0.283776	0.541773	0.389832	0.752935	0.00253259
o4LsWP	VNN1_O95497_OID30711_v1_Inflammation_II	VNN1	Diabetic foot ulcer	Inverse variance weighted	99	0.353934	0.104017	0.000667323	0.150061	0.557807	1.42466	1.16191	1.74684	0.004821
Abbreviation: nsnp, the number of single nucleotide polymorphism; b, estimate coefficient; se, standard error of coefficient estimate; OR, odds ratio; 95% CI, 95% confidence interval.
