# Supplementary material for: The effects of circulating proteins and metabolites on diabetic foot ulcer: A Mendelian randomization study and mediation analysis
Source: Medicine (Baltimore). 2026 May 8;105(19):e48581. doi: 10.1097/MD.0000000000048581 (PMC13166846; doi:10.1097/MD.0000000000048581)
Supplement: Supplementary file 2 [file medi-105-e48581-s002.xlsx]

## Sheet: Spplementary Table S2A
Supplementary Table S2A. Heterogeneity analysis of UKB proteins on Diabetic foot ulcer
id.exposure	reportedTrait	exposure	outcome	method	Q	Q_df	Q_pvalue
23GrRn	AARSD1_Q9BTE6_OID21311_v1_Oncology	AARSD1	Diabetic foot ulcer	MR Egger	4.68471	5	0.455557
23GrRn	AARSD1_Q9BTE6_OID21311_v1_Oncology	AARSD1	Diabetic foot ulcer	Inverse variance weighted	5.2178	6	0.516197
CbRi3q	ACY3_Q96HD9_OID30086_v1_Cardiometabolic_II	ACY3	Diabetic foot ulcer	MR Egger	23.7052	36	0.942511
CbRi3q	ACY3_Q96HD9_OID30086_v1_Cardiometabolic_II	ACY3	Diabetic foot ulcer	Inverse variance weighted	24.21	37	0.947802
u6oF0a	ANXA2_P07355_OID30263_v1_Cardiometabolic_II	ANXA2	Diabetic foot ulcer	MR Egger	40.9347	48	0.755183
u6oF0a	ANXA2_P07355_OID30263_v1_Cardiometabolic_II	ANXA2	Diabetic foot ulcer	Inverse variance weighted	43.8031	49	0.683229
txyV2a	CD28_P10747_OID21265_v1_Oncology	CD28	Diabetic foot ulcer	MR Egger	6.48649	15	0.970367
txyV2a	CD28_P10747_OID21265_v1_Oncology	CD28	Diabetic foot ulcer	Inverse variance weighted	8.11863	16	0.945256
47fvJi	CFHR4_Q92496_OID30758_v1_Inflammation_II	CFHR4	Diabetic foot ulcer	MR Egger	59.1682	90	0.99504
47fvJi	CFHR4_Q92496_OID30758_v1_Inflammation_II	CFHR4	Diabetic foot ulcer	Inverse variance weighted	62.2559	91	0.990799
jJ7qj2	CNTN4_Q8IWV2_OID21117_v1_Neurology	CNTN4	Diabetic foot ulcer	MR Egger	45.53	60	0.916652
jJ7qj2	CNTN4_Q8IWV2_OID21117_v1_Neurology	CNTN4	Diabetic foot ulcer	Inverse variance weighted	45.6292	61	0.928898
KiskYj	COL15A1_P39059_OID30396_v1_Cardiometabolic_II	COL15A1	Diabetic foot ulcer	MR Egger	11.4306	18	0.8752
KiskYj	COL15A1_P39059_OID30396_v1_Cardiometabolic_II	COL15A1	Diabetic foot ulcer	Inverse variance weighted	11.7658	19	0.895391
nISw1H	CPPED1_Q9BRF8_OID21053_v1_Neurology	CPPED1	Diabetic foot ulcer	MR Egger	58.6878	74	0.903524
nISw1H	CPPED1_Q9BRF8_OID21053_v1_Neurology	CPPED1	Diabetic foot ulcer	Inverse variance weighted	60.055	75	0.895594
mWtVME	CREG1_O75629_OID21515_v1_Oncology	CREG1	Diabetic foot ulcer	MR Egger	6.61615	9	0.677014
mWtVME	CREG1_O75629_OID21515_v1_Oncology	CREG1	Diabetic foot ulcer	Inverse variance weighted	7.16906	10	0.709394
ppwzOz	CTRC_Q99895_OID20752_v1_Inflammation	CTRC	Diabetic foot ulcer	MR Egger	25.5433	24	0.376738
ppwzOz	CTRC_Q99895_OID20752_v1_Inflammation	CTRC	Diabetic foot ulcer	Inverse variance weighted	25.5929	25	0.429572
U0ue2D	EIF2AK3_Q9NZJ5_OID30060_v1_Cardiometabolic_II	EIF2AK3	Diabetic foot ulcer	MR Egger	2.646	5	0.754364
U0ue2D	EIF2AK3_Q9NZJ5_OID30060_v1_Cardiometabolic_II	EIF2AK3	Diabetic foot ulcer	Inverse variance weighted	2.82273	6	0.830745
0rFTGw	ENTPD6_O75354_OID20100_v1_Cardiometabolic	ENTPD6	Diabetic foot ulcer	MR Egger	27.8867	43	0.963959
0rFTGw	ENTPD6_O75354_OID20100_v1_Cardiometabolic	ENTPD6	Diabetic foot ulcer	Inverse variance weighted	27.9215	44	0.971897
xdzxVx	EPHA2_P29317_OID21342_v1_Oncology	EPHA2	Diabetic foot ulcer	MR Egger	5.86006	9	0.753838
xdzxVx	EPHA2_P29317_OID21342_v1_Oncology	EPHA2	Diabetic foot ulcer	Inverse variance weighted	6.87395	10	0.737289
ygkpFO	ESYT2_A0FGR8_OID31134_v1_Neurology_II	ESYT2	Diabetic foot ulcer	MR Egger	7.12553	9	0.624052
ygkpFO	ESYT2_A0FGR8_OID31134_v1_Neurology_II	ESYT2	Diabetic foot ulcer	Inverse variance weighted	7.15496	10	0.710739
6xOrEh	GLB1_P16278_OID20949_v1_Neurology	GLB1	Diabetic foot ulcer	MR Egger	13.5427	20	0.852905
6xOrEh	GLB1_P16278_OID20949_v1_Neurology	GLB1	Diabetic foot ulcer	Inverse variance weighted	15.0719	21	0.819327
zHyCco	GSTP1_P09211_OID20876_v1_Neurology	GSTP1	Diabetic foot ulcer	MR Egger	10.3497	12	0.585309
zHyCco	GSTP1_P09211_OID20876_v1_Neurology	GSTP1	Diabetic foot ulcer	Inverse variance weighted	10.6814	13	0.63749
X0la7o	HSD17B14_Q9BPX1_OID31098_v1_Neurology_II	HSD17B14	Diabetic foot ulcer	MR Egger	53.4355	69	0.916548
X0la7o	HSD17B14_Q9BPX1_OID31098_v1_Neurology_II	HSD17B14	Diabetic foot ulcer	Inverse variance weighted	53.5646	70	0.927585
WhmyLX	ICAM3_P32942_OID20277_v1_Cardiometabolic	ICAM3	Diabetic foot ulcer	MR Egger	31.6639	30	0.383319
WhmyLX	ICAM3_P32942_OID20277_v1_Cardiometabolic	ICAM3	Diabetic foot ulcer	Inverse variance weighted	31.9604	31	0.418665
ETYeFp	IL12B_P29460_OID20666_v1_Inflammation	IL12B	Diabetic foot ulcer	MR Egger	47.5952	57	0.808167
ETYeFp	IL12B_P29460_OID20666_v1_Inflammation	IL12B	Diabetic foot ulcer	Inverse variance weighted	53.9749	58	0.625677
Gjr7iw	IL7R_P16871_OID21136_v1_Neurology	IL7R	Diabetic foot ulcer	MR Egger	104.732	92	0.171776
Gjr7iw	IL7R_P16871_OID21136_v1_Neurology	IL7R	Diabetic foot ulcer	Inverse variance weighted	107.889	93	0.138597
dObM9S	ITGAM_P11215_OID21071_v1_Neurology	ITGAM	Diabetic foot ulcer	MR Egger	2.56761	7	0.921921
dObM9S	ITGAM_P11215_OID21071_v1_Neurology	ITGAM	Diabetic foot ulcer	Inverse variance weighted	3.91656	8	0.864572
QrhUq5	ITGBL1_O95965_OID30408_v1_Cardiometabolic_II	ITGBL1	Diabetic foot ulcer	MR Egger	58.6078	64	0.666874
QrhUq5	ITGBL1_O95965_OID30408_v1_Cardiometabolic_II	ITGBL1	Diabetic foot ulcer	Inverse variance weighted	58.8494	65	0.690926
UJZikB	KLB_Q86Z14_OID20888_v1_Neurology	KLB	Diabetic foot ulcer	MR Egger	71.7254	94	0.95769
UJZikB	KLB_Q86Z14_OID20888_v1_Neurology	KLB	Diabetic foot ulcer	Inverse variance weighted	71.7562	95	0.963919
bhjQu2	KLK8_O60259_OID21517_v1_Oncology	KLK8	Diabetic foot ulcer	MR Egger	10.302	24	0.993185
bhjQu2	KLK8_O60259_OID21517_v1_Oncology	KLK8	Diabetic foot ulcer	Inverse variance weighted	10.7034	25	0.99428
PB3SEM	KLRK1_P26718_OID31082_v1_Neurology_II	KLRK1	Diabetic foot ulcer	MR Egger	31.9888	40	0.81264
PB3SEM	KLRK1_P26718_OID31082_v1_Neurology_II	KLRK1	Diabetic foot ulcer	Inverse variance weighted	32.6329	41	0.821357
VZ0mQz	LONP1_P36776_OID30219_v1_Cardiometabolic_II	LONP1	Diabetic foot ulcer	MR Egger	13.6133	17	0.694261
VZ0mQz	LONP1_P36776_OID30219_v1_Cardiometabolic_II	LONP1	Diabetic foot ulcer	Inverse variance weighted	16.0908	18	0.58621
02JSsR	LTBR_P36941_OID20768_v1_Inflammation	LTBR	Diabetic foot ulcer	MR Egger	13.8248	19	0.79381
02JSsR	LTBR_P36941_OID20768_v1_Inflammation	LTBR	Diabetic foot ulcer	Inverse variance weighted	13.8458	20	0.838229
gHuCBW	M6PR_P20645_OID30208_v1_Cardiometabolic_II	M6PR	Diabetic foot ulcer	MR Egger	7.26501	6	0.297033
gHuCBW	M6PR_P20645_OID30208_v1_Cardiometabolic_II	M6PR	Diabetic foot ulcer	Inverse variance weighted	8.09451	7	0.324334
vUxv1P	NCAM1_P13591_OID20354_v1_Cardiometabolic	NCAM1	Diabetic foot ulcer	MR Egger	56.0042	55	0.436954
vUxv1P	NCAM1_P13591_OID20354_v1_Cardiometabolic	NCAM1	Diabetic foot ulcer	Inverse variance weighted	56.0855	56	0.471652
MB6EOB	PAEP_P09466_OID20925_v1_Neurology	PAEP	Diabetic foot ulcer	MR Egger	77.7015	57	0.0355529
MB6EOB	PAEP_P09466_OID20925_v1_Neurology	PAEP	Diabetic foot ulcer	Inverse variance weighted	79.7936	58	0.030432
IlN5Bv	PDCD6_O75340_OID20163_v1_Cardiometabolic	PDCD6	Diabetic foot ulcer	MR Egger	47.8457	51	0.599706
IlN5Bv	PDCD6_O75340_OID20163_v1_Cardiometabolic	PDCD6	Diabetic foot ulcer	Inverse variance weighted	48.492	52	0.61265
6phyT3	PEPD_P12955_OID30688_v1_Inflammation_II	PEPD	Diabetic foot ulcer	MR Egger	32.2563	25	0.150729
6phyT3	PEPD_P12955_OID30688_v1_Inflammation_II	PEPD	Diabetic foot ulcer	Inverse variance weighted	35.1518	26	0.108406
VMV9px	PGLYRP2_Q96PD5_OID30742_v1_Inflammation_II	PGLYRP2	Diabetic foot ulcer	MR Egger	127.406	102	0.0450191
VMV9px	PGLYRP2_Q96PD5_OID30742_v1_Inflammation_II	PGLYRP2	Diabetic foot ulcer	Inverse variance weighted	127.637	103	0.0503286
oI6h6g	REG1B_P48304_OID20266_v1_Cardiometabolic	REG1B	Diabetic foot ulcer	MR Egger	30.8162	35	0.670356
oI6h6g	REG1B_P48304_OID20266_v1_Cardiometabolic	REG1B	Diabetic foot ulcer	Inverse variance weighted	31.1304	36	0.699313
ks9lXs	SCARA5_Q6ZMJ2_OID21058_v1_Neurology	SCARA5	Diabetic foot ulcer	MR Egger	43.5699	43	0.447069
ks9lXs	SCARA5_Q6ZMJ2_OID21058_v1_Neurology	SCARA5	Diabetic foot ulcer	Inverse variance weighted	43.5731	44	0.489811
FTx9ig	SERPINI1_Q99574_OID30604_v1_Inflammation_II	SERPINI1	Diabetic foot ulcer	MR Egger	37.2918	38	0.502018
FTx9ig	SERPINI1_Q99574_OID30604_v1_Inflammation_II	SERPINI1	Diabetic foot ulcer	Inverse variance weighted	39.202	39	0.460817
z93CyM	SFTPD_P35247_OID20214_v1_Cardiometabolic	SFTPD	Diabetic foot ulcer	MR Egger	70.7437	77	0.678804
z93CyM	SFTPD_P35247_OID20214_v1_Cardiometabolic	SFTPD	Diabetic foot ulcer	Inverse variance weighted	70.748	78	0.707409
id3Ijz	STAB2_Q8WWQ8_OID30401_v1_Cardiometabolic_II	STAB2	Diabetic foot ulcer	MR Egger	58.6024	49	0.163695
id3Ijz	STAB2_Q8WWQ8_OID30401_v1_Cardiometabolic_II	STAB2	Diabetic foot ulcer	Inverse variance weighted	61.6003	50	0.12583
vqnYE6	TFPI_P10646_OID20388_v1_Cardiometabolic	TFPI	Diabetic foot ulcer	MR Egger	41.3697	38	0.325749
vqnYE6	TFPI_P10646_OID20388_v1_Cardiometabolic	TFPI	Diabetic foot ulcer	Inverse variance weighted	41.7244	39	0.353188
R1b6D9	TNFRSF10A_O00220_OID20967_v1_Neurology	TNFRSF10A	Diabetic foot ulcer	MR Egger	60.7229	54	0.246537
R1b6D9	TNFRSF10A_O00220_OID20967_v1_Neurology	TNFRSF10A	Diabetic foot ulcer	Inverse variance weighted	60.9	55	0.272036
uLJlOX	TSPAN8_P19075_OID31470_v1_Oncology_II	TSPAN8	Diabetic foot ulcer	MR Egger	45.2062	51	0.70203
uLJlOX	TSPAN8_P19075_OID31470_v1_Oncology_II	TSPAN8	Diabetic foot ulcer	Inverse variance weighted	45.2315	52	0.73524
o4LsWP	VNN1_O95497_OID30711_v1_Inflammation_II	VNN1	Diabetic foot ulcer	MR Egger	99.8579	97	0.400917
o4LsWP	VNN1_O95497_OID30711_v1_Inflammation_II	VNN1	Diabetic foot ulcer	Inverse variance weighted	100.939	98	0.399219
