# Supplementary material for: The effects of circulating proteins and metabolites on diabetic foot ulcer: A Mendelian randomization study and mediation analysis
Source: Medicine (Baltimore). 2026 May 8;105(19):e48581. doi: 10.1097/MD.0000000000048581 (PMC13166846; doi:10.1097/MD.0000000000048581)
Supplement: Supplementary file 3 [file medi-105-e48581-s003.xlsx]

## Sheet: Supplementary Table S2B
Supplementary Table S2B. Horizontal pleiotropyanalysis of UKB proteins on Diabetic foot ulcer
id.exposure	reportedTrait	exposure	outcome	egger_intercept	se	pvalue
23GrRn	AARSD1_Q9BTE6_OID21311_v1_Oncology	AARSD1	Diabetic foot ulcer	-0.107468	0.14719	0.498066
CbRi3q	ACY3_Q96HD9_OID30086_v1_Cardiometabolic_II	ACY3	Diabetic foot ulcer	-0.0455646	0.0641287	0.481961
u6oF0a	ANXA2_P07355_OID30263_v1_Cardiometabolic_II	ANXA2	Diabetic foot ulcer	0.0744372	0.043951	0.0968145
txyV2a	CD28_P10747_OID21265_v1_Oncology	CD28	Diabetic foot ulcer	-0.114902	0.089939	0.220827
47fvJi	CFHR4_Q92496_OID30758_v1_Inflammation_II	CFHR4	Diabetic foot ulcer	0.0734213	0.0417837	0.0822886
jJ7qj2	CNTN4_Q8IWV2_OID21117_v1_Neurology	CNTN4	Diabetic foot ulcer	-0.0130042	0.0412899	0.753893
KiskYj	COL15A1_P39059_OID30396_v1_Cardiometabolic_II	COL15A1	Diabetic foot ulcer	0.0551581	0.0952694	0.569785
nISw1H	CPPED1_Q9BRF8_OID21053_v1_Neurology	CPPED1	Diabetic foot ulcer	0.0446599	0.0381948	0.246049
mWtVME	CREG1_O75629_OID21515_v1_Oncology	CREG1	Diabetic foot ulcer	0.0830173	0.111645	0.476093
ppwzOz	CTRC_Q99895_OID20752_v1_Inflammation	CTRC	Diabetic foot ulcer	-0.0176047	0.0815593	0.830927
U0ue2D	EIF2AK3_Q9NZJ5_OID30060_v1_Cardiometabolic_II	EIF2AK3	Diabetic foot ulcer	0.0820508	0.195176	0.691654
0rFTGw	ENTPD6_O75354_OID20100_v1_Cardiometabolic	ENTPD6	Diabetic foot ulcer	0.00818358	0.0438636	0.852876
xdzxVx	EPHA2_P29317_OID21342_v1_Oncology	EPHA2	Diabetic foot ulcer	0.119887	0.119063	0.340276
ygkpFO	ESYT2_A0FGR8_OID31134_v1_Neurology_II	ESYT2	Diabetic foot ulcer	-0.0166381	0.0969761	0.867572
6xOrEh	GLB1_P16278_OID20949_v1_Neurology	GLB1	Diabetic foot ulcer	-0.0908888	0.0734988	0.23056
zHyCco	GSTP1_P09211_OID20876_v1_Neurology	GSTP1	Diabetic foot ulcer	0.0510799	0.0886966	0.575328
X0la7o	HSD17B14_Q9BPX1_OID31098_v1_Neurology_II	HSD17B14	Diabetic foot ulcer	-0.0129539	0.0360474	0.720426
WhmyLX	ICAM3_P32942_OID20277_v1_Cardiometabolic	ICAM3	Diabetic foot ulcer	-0.0516194	0.0973975	0.600022
ETYeFp	IL12B_P29460_OID20666_v1_Inflammation	IL12B	Diabetic foot ulcer	0.125902	0.0498464	0.0143478
Gjr7iw	IL7R_P16871_OID21136_v1_Neurology	IL7R	Diabetic foot ulcer	-0.0766261	0.0460165	0.0992778
dObM9S	ITGAM_P11215_OID21071_v1_Neurology	ITGAM	Diabetic foot ulcer	0.168137	0.144765	0.283529
QrhUq5	ITGBL1_O95965_OID30408_v1_Cardiometabolic_II	ITGBL1	Diabetic foot ulcer	0.0236378	0.0480928	0.624751
UJZikB	KLB_Q86Z14_OID20888_v1_Neurology	KLB	Diabetic foot ulcer	0.00583228	0.0332402	0.861097
bhjQu2	KLK8_O60259_OID21517_v1_Oncology	KLK8	Diabetic foot ulcer	-0.0305086	0.04815	0.532324
PB3SEM	KLRK1_P26718_OID31082_v1_Neurology_II	KLRK1	Diabetic foot ulcer	-0.0393979	0.0490896	0.426965
VZ0mQz	LONP1_P36776_OID30219_v1_Cardiometabolic_II	LONP1	Diabetic foot ulcer	-0.134795	0.0856381	0.133911
02JSsR	LTBR_P36941_OID20768_v1_Inflammation	LTBR	Diabetic foot ulcer	0.011044	0.0761849	0.886267
gHuCBW	M6PR_P20645_OID30208_v1_Cardiometabolic_II	M6PR	Diabetic foot ulcer	0.100485	0.121405	0.439521
vUxv1P	NCAM1_P13591_OID20354_v1_Cardiometabolic	NCAM1	Diabetic foot ulcer	0.014866	0.0526121	0.778575
MB6EOB	PAEP_P09466_OID20925_v1_Neurology	PAEP	Diabetic foot ulcer	-0.057859	0.0467044	0.220485
IlN5Bv	PDCD6_O75340_OID20163_v1_Cardiometabolic	PDCD6	Diabetic foot ulcer	-0.0355239	0.0441872	0.425162
6phyT3	PEPD_P12955_OID30688_v1_Inflammation_II	PEPD	Diabetic foot ulcer	-0.105503	0.0704278	0.146648
VMV9px	PGLYRP2_Q96PD5_OID30742_v1_Inflammation_II	PGLYRP2	Diabetic foot ulcer	-0.0155409	0.0361312	0.668013
oI6h6g	REG1B_P48304_OID20266_v1_Cardiometabolic	REG1B	Diabetic foot ulcer	-0.0427735	0.0763019	0.578654
ks9lXs	SCARA5_Q6ZMJ2_OID21058_v1_Neurology	SCARA5	Diabetic foot ulcer	-0.00321002	0.05705	0.95539
FTx9ig	SERPINI1_Q99574_OID30604_v1_Inflammation_II	SERPINI1	Diabetic foot ulcer	0.0834078	0.0603492	0.175016
z93CyM	SFTPD_P35247_OID20214_v1_Cardiometabolic	SFTPD	Diabetic foot ulcer	-0.00284431	0.0437653	0.94835
id3Ijz	STAB2_Q8WWQ8_OID30401_v1_Cardiometabolic_II	STAB2	Diabetic foot ulcer	0.0721004	0.0455392	0.119796
vqnYE6	TFPI_P10646_OID20388_v1_Cardiometabolic	TFPI	Diabetic foot ulcer	-0.0367366	0.0643578	0.571483
R1b6D9	TNFRSF10A_O00220_OID20967_v1_Neurology	TNFRSF10A	Diabetic foot ulcer	-0.0196261	0.0494578	0.69306
uLJlOX	TSPAN8_P19075_OID31470_v1_Oncology_II	TSPAN8	Diabetic foot ulcer	-0.00972735	0.0610826	0.874102
o4LsWP	VNN1_O95497_OID30711_v1_Inflammation_II	VNN1	Diabetic foot ulcer	0.0363789	0.0355042	0.308083
Abbreviation: se, standard error of coefficient estimate.
