# Supplementary material for: The effects of circulating proteins and metabolites on diabetic foot ulcer: A Mendelian randomization study and mediation analysis
Source: Medicine (Baltimore). 2026 May 8;105(19):e48581. doi: 10.1097/MD.0000000000048581 (PMC13166846; doi:10.1097/MD.0000000000048581)
Supplement: Supplementary file 4 [file medi-105-e48581-s004.xlsx]

## Sheet: Supplementary Table S3
Supplementary Table S3. Analysis results of exposures (Metabolites ) and outcomes (Diabetic foot ulcer) in the Mendelian randomization analysis
id.exposure	exposure	outcome	method	nsnp	b	se	pval	lo_ci	up_ci	or	or_lci95	or_uci95	fdr
GCST90199651	Docosahexaenoate DHA; 22:6n3 levels	Diabetic foot ulcer	Inverse variance weighted	23	-0.97126	0.370133	0.00868823	-1.69672	-0.245799	0.378606	0.183284	0.782079	0.046609
GCST90199685	2-linoleoylglycerol (18:2) levels	Diabetic foot ulcer	Inverse variance weighted	23	-0.851294	0.374502	0.023018	-1.58532	-0.11727	0.426862	0.204883	0.889345	0.046609
GCST90199773	Phenol sulfate levels	Diabetic foot ulcer	Inverse variance weighted	19	0.821864	0.41466	0.0474769	0.00913123	1.6346	2.27474	1.00917	5.12739	0.0491879
GCST90199781	Hexanoylglycine levels	Diabetic foot ulcer	Inverse variance weighted	29	-0.425851	0.208564	0.0411695	-0.834637	-0.0170646	0.653214	0.434032	0.98308	0.046609
GCST90199820	Dihomo-linolenate (20:3n3 or n6) levels	Diabetic foot ulcer	Inverse variance weighted	25	-0.684347	0.335197	0.0411885	-1.34133	-0.0273613	0.504419	0.261497	0.97301	0.046609
GCST90199826	N6-acetyllysine levels	Diabetic foot ulcer	Inverse variance weighted	18	-0.545415	0.271702	0.0447068	-1.07795	-0.0128795	0.579601	0.340292	0.987203	0.0485943
GCST90199847	4-allylphenol sulfate levels	Diabetic foot ulcer	Inverse variance weighted	25	-0.753653	0.359427	0.0360096	-1.45813	-0.0491765	0.470644	0.232671	0.952013	0.046609
GCST90199877	Indole-3-carboxylate levels	Diabetic foot ulcer	Inverse variance weighted	16	0.734822	0.372304	0.0484143	0.00510569	1.46454	2.08511	1.00512	4.32554	0.0491879
GCST90199893	Cis-4-decenoate (10:1n6) levels	Diabetic foot ulcer	Inverse variance weighted	21	-0.522342	0.221013	0.0181079	-0.955527	-0.0891574	0.59313	0.384609	0.914702	0.046609
GCST90199897	4-hydroxy-2-oxoglutaric acid levels	Diabetic foot ulcer	Inverse variance weighted	28	0.65882	0.314212	0.0360168	0.0429646	1.27468	1.93251	1.0439	3.57754	0.046609
GCST90199912	N-oleoyltaurine levels	Diabetic foot ulcer	Inverse variance weighted	20	-0.707779	0.311819	0.0232173	-1.31894	-0.0966139	0.492737	0.267417	0.907906	0.046609
GCST90199928	2-stearoyl-GPE (18:0) levels	Diabetic foot ulcer	Inverse variance weighted	31	0.618752	0.286363	0.0307165	0.0574807	1.18002	1.85661	1.05916	3.25445	0.046609
GCST90199980	N-formylphenylalanine levels	Diabetic foot ulcer	Inverse variance weighted	32	-0.787975	0.288074	0.00623189	-1.3526	-0.223351	0.454765	0.258567	0.799834	0.046609
GCST90200016	Dopamine 4-sulfate levels	Diabetic foot ulcer	Inverse variance weighted	24	-0.674698	0.331564	0.0418617	-1.32456	-0.0248317	0.50931	0.265919	0.975474	0.046609
GCST90200034	Tricosanoyl sphingomyelin (d18:1/23:0) levels	Diabetic foot ulcer	Inverse variance weighted	28	-0.752533	0.369574	0.0417288	-1.4769	-0.0281668	0.471172	0.228345	0.972226	0.046609
GCST90200044	1-(1-enyl-stearoyl)-2-oleoyl-GPE (p-18:0/18:1) levels	Diabetic foot ulcer	Inverse variance weighted	18	-0.908929	0.421478	0.0310426	-1.73503	-0.0828314	0.402955	0.176395	0.920506	0.046609
GCST90200063	1-palmitoyl-2-docosahexaenoyl-GPE (16:0/22:6) levels	Diabetic foot ulcer	Inverse variance weighted	20	0.605867	0.22906	0.00816878	0.156909	1.05483	1.83284	1.16989	2.87147	0.046609
GCST90200065	1-stearoyl-2-docosahexaenoyl-GPE (18:0/22:6) levels	Diabetic foot ulcer	Inverse variance weighted	31	0.521357	0.24442	0.0329217	0.0422936	1.00042	1.68431	1.0432	2.71942	0.046609
GCST90200079	1-oleoyl-2-arachidonoyl-GPE (18:1/20:4) levels	Diabetic foot ulcer	Inverse variance weighted	27	0.449048	0.202025	0.0262338	0.0530788	0.845017	1.56682	1.05451	2.32802	0.046609
GCST90200204	N-acetyl leucine levels	Diabetic foot ulcer	Inverse variance weighted	18	-0.882316	0.403646	0.0288253	-1.67346	-0.0911705	0.413823	0.187596	0.912862	0.046609
GCST90200243	Hydroxypalmitoyl sphingomyelin (d18:1/16:0(OH)) levels	Diabetic foot ulcer	Inverse variance weighted	31	-0.601512	0.259283	0.0203458	-1.10971	-0.0933182	0.547982	0.329656	0.910904	0.046609
GCST90200254	(S)-a-amino-omega-caprolactam levels	Diabetic foot ulcer	Inverse variance weighted	12	-1.0483	0.50623	0.0383786	-2.04051	-0.0560843	0.350535	0.129963	0.945459	0.046609
GCST90200270	2-methoxyhydroquinone sulfate (1) levels	Diabetic foot ulcer	Inverse variance weighted	19	-0.761133	0.386959	0.0491879	-1.51957	-0.00269284	0.467137	0.218805	0.997311	0.0491879
GCST90200294	Pipecolate levels	Diabetic foot ulcer	Inverse variance weighted	29	0.818379	0.318362	0.0101524	0.19439	1.44237	2.26682	1.21457	4.2307	0.046609
GCST90200316	N-acetylglucosaminylasparagine levels	Diabetic foot ulcer	Inverse variance weighted	24	0.740906	0.238849	0.00192233	0.272761	1.20905	2.09783	1.31359	3.3503	0.0443935
GCST90200356	Adenosine 5'-monophosphate (AMP) levels	Diabetic foot ulcer	Inverse variance weighted	15	1.08074	0.451184	0.0166045	0.196423	1.96507	2.94687	1.21704	7.13538	0.046609
GCST90200403	Citrulline levels	Diabetic foot ulcer	Inverse variance weighted	28	0.745678	0.316748	0.018564	0.124853	1.3665	2.10787	1.13298	3.92161	0.046609
GCST90200432	Threonine levels	Diabetic foot ulcer	Inverse variance weighted	33	-0.593522	0.275871	0.0314411	-1.13423	-0.052814	0.552379	0.32167	0.948556	0.046609
GCST90200457	Pentadecanoate (15:0) levels	Diabetic foot ulcer	Inverse variance weighted	22	-1.15947	0.386386	0.00269256	-1.91679	-0.402157	0.313651	0.147078	0.668875	0.0443935
GCST90200473	X-11795 levels	Diabetic foot ulcer	Inverse variance weighted	14	-1.00715	0.476084	0.0343878	-1.94028	-0.0740286	0.365257	0.143664	0.928645	0.046609
GCST90200491	X-12026 levels	Diabetic foot ulcer	Inverse variance weighted	27	-0.994924	0.337412	0.00319124	-1.65625	-0.333596	0.369752	0.190853	0.716343	0.0443935
GCST90200501	X-12731 levels	Diabetic foot ulcer	Inverse variance weighted	27	0.865377	0.296822	0.00355148	0.283606	1.44715	2.3759	1.32791	4.25098	0.0443935
GCST90200511	X-12906 levels	Diabetic foot ulcer	Inverse variance weighted	16	0.993977	0.441605	0.0243966	0.12843	1.85952	2.70196	1.13704	6.42067	0.046609
GCST90200514	X-12851 levels	Diabetic foot ulcer	Inverse variance weighted	24	-0.775908	0.365141	0.0335907	-1.49158	-0.0602306	0.460286	0.225016	0.941547	0.046609
GCST90200566	X-21364 levels	Diabetic foot ulcer	Inverse variance weighted	32	-0.69944	0.314168	0.0259925	-1.31521	-0.0836705	0.496864	0.268418	0.919734	0.046609
GCST90200570	X-18921 levels	Diabetic foot ulcer	Inverse variance weighted	17	-0.519077	0.247599	0.0360429	-1.00437	-0.033783	0.59507	0.366275	0.966781	0.046609
GCST90200600	X-23648 levels	Diabetic foot ulcer	Inverse variance weighted	20	0.814036	0.369471	0.0275774	0.0898724	1.5382	2.257	1.09403	4.6562	0.046609
GCST90200601	X-23654 levels	Diabetic foot ulcer	Inverse variance weighted	40	0.506279	0.253652	0.0459379	0.00912229	1.00344	1.65911	1.00916	2.72764	0.0488701
GCST90200672	X-26054 levels	Diabetic foot ulcer	Inverse variance weighted	30	0.516977	0.234564	0.0275246	0.0572328	0.976722	1.67695	1.0589	2.65574	0.046609
GCST90200741	Adenosine 5'-monophosphate (AMP) to alanine ratio	Diabetic foot ulcer	Inverse variance weighted	21	0.95605	0.381762	0.0122692	0.207796	1.7043	2.6014	1.23096	5.49756	0.046609
GCST90200859	Adenosine 5'-monophosphate (AMP) to asparagine ratio	Diabetic foot ulcer	Inverse variance weighted	23	0.70824	0.334395	0.0341774	0.0528254	1.36365	2.03041	1.05425	3.91046	0.046609
GCST90200861	Histidine to phosphate ratio	Diabetic foot ulcer	Inverse variance weighted	28	-0.851069	0.329316	0.00975621	-1.49653	-0.205609	0.426958	0.223906	0.814151	0.046609
GCST90200862	Adenosine 5'-monophosphate (AMP) to methionine ratio	Diabetic foot ulcer	Inverse variance weighted	20	0.78309	0.384994	0.0419481	0.0285029	1.53768	2.18822	1.02891	4.65377	0.046609
GCST90200899	Citrulline to ornithine ratio	Diabetic foot ulcer	Inverse variance weighted	27	0.686497	0.33178	0.0385332	0.0362095	1.33679	1.98674	1.03687	3.80679	0.046609
GCST90200919	Caffeine to theophylline ratio	Diabetic foot ulcer	Inverse variance weighted	27	-0.958007	0.383597	0.0125096	-1.70986	-0.206158	0.383657	0.180892	0.813704	0.046609
GCST90200951	Mannose to fructose ratio	Diabetic foot ulcer	Inverse variance weighted	18	-0.840423	0.394514	0.0331491	-1.61367	-0.0671749	0.431528	0.199155	0.935032	0.046609
GCST90200976	Adenosine 5'-monophosphate (AMP) to urate ratio	Diabetic foot ulcer	Inverse variance weighted	26	0.720907	0.342989	0.0355674	0.0486489	1.39316	2.0563	1.04985	4.02758	0.046609
GCST90200991	Histidine to alanine ratio	Diabetic foot ulcer	Inverse variance weighted	32	-0.882638	0.38295	0.0211757	-1.63322	-0.132056	0.41369	0.1953	0.876292	0.046609
GCST90200992	Alanine to asparagine ratio	Diabetic foot ulcer	Inverse variance weighted	34	0.46627	0.227434	0.0403511	0.0205002	0.912041	1.59404	1.02071	2.4894	0.046609
GCST90201014	Glucuronate to androsterone glucuronide ratio	Diabetic foot ulcer	Inverse variance weighted	21	0.587289	0.238193	0.0136786	0.120429	1.05415	1.7991	1.12798	2.86953	0.046609
Abbreviation: nsnp, the number of single nucleotide polymorphism; b, estimate coefficient; se, standard error of coefficient estimate; OR, odds ratio; 95% CI, 95% confidence interval.
