# Supplementary material for: The effects of circulating proteins and metabolites on diabetic foot ulcer: A Mendelian randomization study and mediation analysis
Source: Medicine (Baltimore). 2026 May 8;105(19):e48581. doi: 10.1097/MD.0000000000048581 (PMC13166846; doi:10.1097/MD.0000000000048581)
Supplement: Supplementary file 5 [file medi-105-e48581-s005.xlsx]

## Sheet: Supplementary Table S4A
Supplementary Table S4A. Heterogeneity analyses of Metabolites on Diabetic foot ulcer
id.exposure	exposure	outcome	method	Q	Q_df	Q_pval
GCST90199651	Docosahexaenoate DHA; 22:6n3 levels	Diabetic foot ulcer	MR Egger	16.9685	21	0.713015
GCST90199651	Docosahexaenoate DHA; 22:6n3 levels	Diabetic foot ulcer	IVW	18.1785	22	0.695352
GCST90199685	2-linoleoylglycerol (18:2) levels	Diabetic foot ulcer	MR Egger	31.2657	21	0.0693487
GCST90199685	2-linoleoylglycerol (18:2) levels	Diabetic foot ulcer	IVW	31.2676	22	0.0907684
GCST90199773	Phenol sulfate levels	Diabetic foot ulcer	MR Egger	19.4088	17	0.305581
GCST90199773	Phenol sulfate levels	Diabetic foot ulcer	IVW	19.9924	18	0.333247
GCST90199781	Hexanoylglycine levels	Diabetic foot ulcer	MR Egger	24.6891	27	0.591882
GCST90199781	Hexanoylglycine levels	Diabetic foot ulcer	IVW	26.2105	28	0.561477
GCST90199820	Dihomo-linolenate (20:3n3 or n6) levels	Diabetic foot ulcer	MR Egger	19.3661	23	0.679785
GCST90199820	Dihomo-linolenate (20:3n3 or n6) levels	Diabetic foot ulcer	IVW	19.4891	24	0.72543
GCST90199826	N6-acetyllysine levels	Diabetic foot ulcer	MR Egger	13.5217	16	0.634298
GCST90199826	N6-acetyllysine levels	Diabetic foot ulcer	IVW	13.5587	17	0.698056
GCST90199847	4-allylphenol sulfate levels	Diabetic foot ulcer	MR Egger	26.6784	23	0.269897
GCST90199847	4-allylphenol sulfate levels	Diabetic foot ulcer	IVW	26.9067	24	0.308819
GCST90199877	Indole-3-carboxylate levels	Diabetic foot ulcer	MR Egger	17.4647	14	0.232257
GCST90199877	Indole-3-carboxylate levels	Diabetic foot ulcer	IVW	17.4895	15	0.290453
GCST90199893	Cis-4-decenoate (10:1n6) levels	Diabetic foot ulcer	MR Egger	20.9335	19	0.34049
GCST90199893	Cis-4-decenoate (10:1n6) levels	Diabetic foot ulcer	IVW	20.9429	20	0.400501
GCST90199897	4-hydroxy-2-oxoglutaric acid levels	Diabetic foot ulcer	MR Egger	26.6108	26	0.429958
GCST90199897	4-hydroxy-2-oxoglutaric acid levels	Diabetic foot ulcer	IVW	27.0422	27	0.46152
GCST90199912	N-oleoyltaurine levels	Diabetic foot ulcer	MR Egger	13.317	18	0.772407
GCST90199912	N-oleoyltaurine levels	Diabetic foot ulcer	IVW	14.7483	19	0.738452
GCST90199928	2-stearoyl-GPE (18:0) levels	Diabetic foot ulcer	MR Egger	20.7497	29	0.868104
GCST90199928	2-stearoyl-GPE (18:0) levels	Diabetic foot ulcer	IVW	21.0163	30	0.887377
GCST90199980	N-formylphenylalanine levels	Diabetic foot ulcer	MR Egger	24.2229	30	0.761848
GCST90199980	N-formylphenylalanine levels	Diabetic foot ulcer	IVW	26.6369	31	0.690281
GCST90200016	Dopamine 4-sulfate levels	Diabetic foot ulcer	MR Egger	23.9894	22	0.347785
GCST90200016	Dopamine 4-sulfate levels	Diabetic foot ulcer	IVW	25.7094	23	0.314775
GCST90200034	Tricosanoyl sphingomyelin (d18:1/23:0) levels	Diabetic foot ulcer	MR Egger	30.476	26	0.248362
GCST90200034	Tricosanoyl sphingomyelin (d18:1/23:0) levels	Diabetic foot ulcer	IVW	30.4774	27	0.293135
GCST90200044	1-(1-enyl-stearoyl)-2-oleoyl-GPE (p-18:0/18:1) levels	Diabetic foot ulcer	MR Egger	16.7967	16	0.398872
GCST90200044	1-(1-enyl-stearoyl)-2-oleoyl-GPE (p-18:0/18:1) levels	Diabetic foot ulcer	IVW	19.9091	17	0.278905
GCST90200063	1-palmitoyl-2-docosahexaenoyl-GPE (16:0/22:6) levels	Diabetic foot ulcer	MR Egger	11.5492	18	0.869619
GCST90200063	1-palmitoyl-2-docosahexaenoyl-GPE (16:0/22:6) levels	Diabetic foot ulcer	IVW	12.7314	19	0.852034
GCST90200065	1-stearoyl-2-docosahexaenoyl-GPE (18:0/22:6) levels	Diabetic foot ulcer	MR Egger	27.0117	29	0.571074
GCST90200065	1-stearoyl-2-docosahexaenoyl-GPE (18:0/22:6) levels	Diabetic foot ulcer	IVW	27.0118	30	0.622654
GCST90200079	1-oleoyl-2-arachidonoyl-GPE (18:1/20:4) levels	Diabetic foot ulcer	MR Egger	23.4525	25	0.551158
GCST90200079	1-oleoyl-2-arachidonoyl-GPE (18:1/20:4) levels	Diabetic foot ulcer	IVW	23.5251	26	0.6031
GCST90200204	N-acetyl leucine levels	Diabetic foot ulcer	MR Egger	13.7625	16	0.616402
GCST90200204	N-acetyl leucine levels	Diabetic foot ulcer	IVW	15.9067	17	0.530462
GCST90200243	Hydroxypalmitoyl sphingomyelin (d18:1/16:0(OH)) levels	Diabetic foot ulcer	MR Egger	25.7242	29	0.640188
GCST90200243	Hydroxypalmitoyl sphingomyelin (d18:1/16:0(OH)) levels	Diabetic foot ulcer	IVW	27.9869	30	0.571128
GCST90200254	(S)-a-amino-omega-caprolactam levels	Diabetic foot ulcer	MR Egger	4.58055	10	0.917382
GCST90200254	(S)-a-amino-omega-caprolactam levels	Diabetic foot ulcer	IVW	5.62303	11	0.897296
GCST90200270	2-methoxyhydroquinone sulfate (1) levels	Diabetic foot ulcer	MR Egger	17.9454	17	0.392296
GCST90200270	2-methoxyhydroquinone sulfate (1) levels	Diabetic foot ulcer	IVW	17.9482	18	0.459069
GCST90200294	Pipecolate levels	Diabetic foot ulcer	MR Egger	19.957	27	0.832555
GCST90200294	Pipecolate levels	Diabetic foot ulcer	IVW	20.7951	28	0.833787
GCST90200316	N-acetylglucosaminylasparagine levels	Diabetic foot ulcer	MR Egger	20.7903	22	0.533727
GCST90200316	N-acetylglucosaminylasparagine levels	Diabetic foot ulcer	IVW	21.4234	23	0.555247
GCST90200356	Adenosine 5'-monophosphate (AMP) levels	Diabetic foot ulcer	MR Egger	9.10893	13	0.764668
GCST90200356	Adenosine 5'-monophosphate (AMP) levels	Diabetic foot ulcer	IVW	9.13413	14	0.822363
GCST90200403	Citrulline levels	Diabetic foot ulcer	MR Egger	25.4051	26	0.496146
GCST90200403	Citrulline levels	Diabetic foot ulcer	IVW	25.4775	27	0.547722
GCST90200432	Threonine levels	Diabetic foot ulcer	MR Egger	26.2336	31	0.710058
GCST90200432	Threonine levels	Diabetic foot ulcer	IVW	26.3578	32	0.747567
GCST90200457	Pentadecanoate (15:0) levels	Diabetic foot ulcer	MR Egger	20.1093	20	0.451114
GCST90200457	Pentadecanoate (15:0) levels	Diabetic foot ulcer	IVW	20.1274	21	0.513203
GCST90200473	X-11795 levels	Diabetic foot ulcer	MR Egger	9.32597	12	0.674865
GCST90200473	X-11795 levels	Diabetic foot ulcer	IVW	12.4495	13	0.491172
GCST90200491	X-12026 levels	Diabetic foot ulcer	MR Egger	22.7825	25	0.590263
GCST90200491	X-12026 levels	Diabetic foot ulcer	IVW	22.7899	26	0.644805
GCST90200501	X-12731 levels	Diabetic foot ulcer	MR Egger	27.7218	25	0.320818
GCST90200501	X-12731 levels	Diabetic foot ulcer	IVW	30.6214	26	0.242669
GCST90200511	X-12906 levels	Diabetic foot ulcer	MR Egger	12.2879	14	0.583197
GCST90200511	X-12906 levels	Diabetic foot ulcer	IVW	12.3572	15	0.651818
GCST90200514	X-12851 levels	Diabetic foot ulcer	MR Egger	27.4723	22	0.193835
GCST90200514	X-12851 levels	Diabetic foot ulcer	IVW	28.0003	23	0.21577
GCST90200566	X-21364 levels	Diabetic foot ulcer	MR Egger	25.5464	30	0.69807
GCST90200566	X-21364 levels	Diabetic foot ulcer	IVW	25.752	31	0.733119
GCST90200570	X-18921 levels	Diabetic foot ulcer	MR Egger	8.58883	15	0.898017
GCST90200570	X-18921 levels	Diabetic foot ulcer	IVW	10.6126	16	0.832745
GCST90200600	X-23648 levels	Diabetic foot ulcer	MR Egger	11.5572	18	0.869237
GCST90200600	X-23648 levels	Diabetic foot ulcer	IVW	11.5867	19	0.902524
GCST90200601	X-23654 levels	Diabetic foot ulcer	MR Egger	44.7956	38	0.208153
GCST90200601	X-23654 levels	Diabetic foot ulcer	IVW	44.7988	39	0.24156
GCST90200672	X-26054 levels	Diabetic foot ulcer	MR Egger	34.9599	28	0.171037
GCST90200672	X-26054 levels	Diabetic foot ulcer	IVW	35.6634	29	0.183579
GCST90200741	Adenosine 5'-monophosphate (AMP) to alanine ratio	Diabetic foot ulcer	MR Egger	10.8618	19	0.928399
GCST90200741	Adenosine 5'-monophosphate (AMP) to alanine ratio	Diabetic foot ulcer	IVW	12.4479	20	0.899797
GCST90200859	Adenosine 5'-monophosphate (AMP) to asparagine ratio	Diabetic foot ulcer	MR Egger	9.38603	21	0.985837
GCST90200859	Adenosine 5'-monophosphate (AMP) to asparagine ratio	Diabetic foot ulcer	IVW	9.4194	22	0.990849
GCST90200861	Histidine to phosphate ratio	Diabetic foot ulcer	MR Egger	27.4351	26	0.386803
GCST90200861	Histidine to phosphate ratio	Diabetic foot ulcer	IVW	28.3745	27	0.391862
GCST90200862	Adenosine 5'-monophosphate (AMP) to methionine ratio	Diabetic foot ulcer	MR Egger	12.7654	18	0.805316
GCST90200862	Adenosine 5'-monophosphate (AMP) to methionine ratio	Diabetic foot ulcer	IVW	12.9313	19	0.842071
GCST90200899	Citrulline to ornithine ratio	Diabetic foot ulcer	MR Egger	26.9743	25	0.357171
GCST90200899	Citrulline to ornithine ratio	Diabetic foot ulcer	IVW	27.0357	26	0.407462
GCST90200919	Caffeine to theophylline ratio	Diabetic foot ulcer	MR Egger	36.468	25	0.0647923
GCST90200919	Caffeine to theophylline ratio	Diabetic foot ulcer	IVW	36.978	26	0.0750956
GCST90200951	Mannose to fructose ratio	Diabetic foot ulcer	MR Egger	16.1695	16	0.441195
GCST90200951	Mannose to fructose ratio	Diabetic foot ulcer	IVW	16.629	17	0.479759
GCST90200976	Adenosine 5'-monophosphate (AMP) to urate ratio	Diabetic foot ulcer	MR Egger	15.4374	24	0.907306
GCST90200976	Adenosine 5'-monophosphate (AMP) to urate ratio	Diabetic foot ulcer	IVW	15.5907	25	0.926473
GCST90200991	Histidine to alanine ratio	Diabetic foot ulcer	MR Egger	46.6413	30	0.0269641
GCST90200991	Histidine to alanine ratio	Diabetic foot ulcer	IVW	47.5665	31	0.0289458
GCST90200992	Alanine to asparagine ratio	Diabetic foot ulcer	MR Egger	16.3377	32	0.990129
GCST90200992	Alanine to asparagine ratio	Diabetic foot ulcer	IVW	17.5098	33	0.987548
GCST90201014	Glucuronate to androsterone glucuronide ratio	Diabetic foot ulcer	MR Egger	13.2955	19	0.823104
GCST90201014	Glucuronate to androsterone glucuronide ratio	Diabetic foot ulcer	IVW	14.4874	20	0.804951
