# Supplementary material for: The effects of circulating proteins and metabolites on diabetic foot ulcer: A Mendelian randomization study and mediation analysis
Source: Medicine (Baltimore). 2026 May 8;105(19):e48581. doi: 10.1097/MD.0000000000048581 (PMC13166846; doi:10.1097/MD.0000000000048581)
Supplement: Supplementary file 6 [file medi-105-e48581-s006.xlsx]

## Sheet: Supplementary Table S4B
Supplementary Table S4B. Horizontal pleiotropy analysis of Metabolites on Diabetic foot ulcer
id.exposure	exposure	outcome	egger_intercept	se	pval
GCST90199651	Docosahexaenoate DHA; 22:6n3 levels	Diabetic foot ulcer	0.0944681	0.0858783	0.283773
GCST90199685	2-linoleoylglycerol (18:2) levels	Diabetic foot ulcer	-0.00485294	0.135121	0.971689
GCST90199773	Phenol sulfate levels	Diabetic foot ulcer	0.0847627	0.11855	0.484317
GCST90199781	Hexanoylglycine levels	Diabetic foot ulcer	-0.101921	0.0826312	0.228039
GCST90199820	Dihomo-linolenate (20:3n3 or n6) levels	Diabetic foot ulcer	-0.0343453	0.0979336	0.729006
GCST90199826	N6-acetyllysine levels	Diabetic foot ulcer	0.0142153	0.0739074	0.849897
GCST90199847	4-allylphenol sulfate levels	Diabetic foot ulcer	-0.0428124	0.0964978	0.661433
GCST90199877	Indole-3-carboxylate levels	Diabetic foot ulcer	0.0173324	0.122974	0.889922
GCST90199893	Cis-4-decenoate (10:1n6) levels	Diabetic foot ulcer	0.00583832	0.0630766	0.927223
GCST90199897	4-hydroxy-2-oxoglutaric acid levels	Diabetic foot ulcer	-0.0515379	0.0793823	0.52188
GCST90199912	N-oleoyltaurine levels	Diabetic foot ulcer	-0.123561	0.103279	0.247068
GCST90199928	2-stearoyl-GPE (18:0) levels	Diabetic foot ulcer	0.0441906	0.0855859	0.609539
GCST90199980	N-formylphenylalanine levels	Diabetic foot ulcer	0.123896	0.0797415	0.130738
GCST90200016	Dopamine 4-sulfate levels	Diabetic foot ulcer	-0.0983895	0.0783399	0.222316
GCST90200034	Tricosanoyl sphingomyelin (d18:1/23:0) levels	Diabetic foot ulcer	0.00316357	0.0916635	0.972732
GCST90200044	1-(1-enyl-stearoyl)-2-oleoyl-GPE (p-18:0/18:1) levels	Diabetic foot ulcer	0.159974	0.0929075	0.104366
GCST90200063	1-palmitoyl-2-docosahexaenoyl-GPE (16:0/22:6) levels	Diabetic foot ulcer	0.0653342	0.0600883	0.291248
GCST90200065	1-stearoyl-2-docosahexaenoyl-GPE (18:0/22:6) levels	Diabetic foot ulcer	0.000564728	0.0727772	0.993862
GCST90200079	1-oleoyl-2-arachidonoyl-GPE (18:1/20:4) levels	Diabetic foot ulcer	-0.0155596	0.057746	0.789796
GCST90200204	N-acetyl leucine levels	Diabetic foot ulcer	0.165646	0.113124	0.162486
GCST90200243	Hydroxypalmitoyl sphingomyelin (d18:1/16:0(OH)) levels	Diabetic foot ulcer	-0.103725	0.0689551	0.143334
GCST90200254	(S)-a-amino-omega-caprolactam levels	Diabetic foot ulcer	-0.128127	0.125489	0.331311
GCST90200270	2-methoxyhydroquinone sulfate (1) levels	Diabetic foot ulcer	-0.00575271	0.110699	0.959161
GCST90200294	Pipecolate levels	Diabetic foot ulcer	0.0762472	0.0832889	0.368058
GCST90200316	N-acetylglucosaminylasparagine levels	Diabetic foot ulcer	-0.0508612	0.0639218	0.434721
GCST90200356	Adenosine 5'-monophosphate (AMP) levels	Diabetic foot ulcer	-0.018678	0.117651	0.876299
GCST90200403	Citrulline levels	Diabetic foot ulcer	0.0221491	0.0823477	0.790075
GCST90200432	Threonine levels	Diabetic foot ulcer	-0.0277853	0.0788397	0.726903
GCST90200457	Pentadecanoate (15:0) levels	Diabetic foot ulcer	0.0135751	0.100939	0.89436
GCST90200473	X-11795 levels	Diabetic foot ulcer	0.216391	0.122438	0.102564
GCST90200491	X-12026 levels	Diabetic foot ulcer	0.00667783	0.077664	0.932164
GCST90200501	X-12731 levels	Diabetic foot ulcer	0.162113	0.100251	0.118412
GCST90200511	X-12906 levels	Diabetic foot ulcer	-0.0257781	0.0979206	0.796188
GCST90200514	X-12851 levels	Diabetic foot ulcer	0.0625519	0.0961947	0.522256
GCST90200566	X-21364 levels	Diabetic foot ulcer	0.0353746	0.0780035	0.653452
GCST90200570	X-18921 levels	Diabetic foot ulcer	0.113985	0.0801252	0.17532
GCST90200600	X-23648 levels	Diabetic foot ulcer	0.0167532	0.0974889	0.865475
GCST90200601	X-23654 levels	Diabetic foot ulcer	-0.00297598	0.0563391	0.95815
GCST90200672	X-26054 levels	Diabetic foot ulcer	0.0473976	0.0631468	0.459159
GCST90200741	Adenosine 5'-monophosphate (AMP) to alanine ratio	Diabetic foot ulcer	0.113339	0.0899944	0.223137
GCST90200859	Adenosine 5'-monophosphate (AMP) to asparagine ratio	Diabetic foot ulcer	0.0173463	0.0949661	0.856818
GCST90200861	Histidine to phosphate ratio	Diabetic foot ulcer	0.0735973	0.0779995	0.35408
GCST90200862	Adenosine 5'-monophosphate (AMP) to methionine ratio	Diabetic foot ulcer	0.0453692	0.111402	0.688621
GCST90200899	Citrulline to ornithine ratio	Diabetic foot ulcer	-0.0202105	0.0846981	0.813347
GCST90200919	Caffeine to theophylline ratio	Diabetic foot ulcer	0.06432	0.108783	0.55965
GCST90200951	Mannose to fructose ratio	Diabetic foot ulcer	0.0662543	0.0982507	0.509722
GCST90200976	Adenosine 5'-monophosphate (AMP) to urate ratio	Diabetic foot ulcer	-0.0372862	0.0952284	0.698849
GCST90200991	Histidine to alanine ratio	Diabetic foot ulcer	0.0680181	0.0881713	0.446485
GCST90200992	Alanine to asparagine ratio	Diabetic foot ulcer	0.0616982	0.0569892	0.287064
GCST90201014	Glucuronate to androsterone glucuronide ratio	Diabetic foot ulcer	0.0526773	0.048252	0.28861
Abbreviation: se, standard error of coefficient estimate.
