# Supplementary material for: The effects of circulating proteins and metabolites on diabetic foot ulcer: A Mendelian randomization study and mediation analysis
Source: Medicine (Baltimore). 2026 May 8;105(19):e48581. doi: 10.1097/MD.0000000000048581 (PMC13166846; doi:10.1097/MD.0000000000048581)
Supplement: Supplementary file 7 [file medi-105-e48581-s007.xlsx]

## Sheet: Supplementary Table S5
Supplementary Table S5.MR analysis of 42 UKB proteins and 50 Metabolites
exposure	outcome	method	nsnp	b	se	pval	lo_ci	up_ci	or	or_lci95	or_uci95	fdr
ANXA2	Docosahexaenoate DHA; 22:6n3 levels	Inverse variance weighted	48	-0.0372322	0.0180221	0.038836	-0.0725556	-0.00190891	0.963452	0.930014	0.998093	0.0449563
CREG1	Docosahexaenoate DHA; 22:6n3 levels	Inverse variance weighted	10	-0.179778	0.0508367	0.000405642	-0.279418	-0.0801383	0.835455	0.756224	0.922989	0.0025184
IL12B	Docosahexaenoate DHA; 22:6n3 levels	Inverse variance weighted	56	0.0404537	0.0186047	0.0296768	0.00398844	0.0769189	1.04128	1.004	1.07995	0.0393854
PGLYRP2	Docosahexaenoate DHA; 22:6n3 levels	Inverse variance weighted	101	-0.0242737	0.00957064	0.0112042	-0.0430321	-0.00551521	0.976019	0.957881	0.9945	0.0226564
SCARA5	Docosahexaenoate DHA; 22:6n3 levels	Inverse variance weighted	45	-0.0548724	0.0264481	0.038012	-0.106711	-0.00303426	0.946606	0.898786	0.99697	0.0444827
SFTPD	Docosahexaenoate DHA; 22:6n3 levels	Inverse variance weighted	69	-0.0286749	0.0143411	0.0455546	-0.0567834	-0.000566426	0.971732	0.944799	0.999434	0.0484099
TFPI	Docosahexaenoate DHA; 22:6n3 levels	Inverse variance weighted	40	-0.0583544	0.0252904	0.0210342	-0.107924	-0.00878513	0.943316	0.897696	0.991253	0.0324039
TNFRSF10A	Docosahexaenoate DHA; 22:6n3 levels	Inverse variance weighted	51	0.0568207	0.0189808	0.00275711	0.0196184	0.094023	1.05847	1.01981	1.09858	0.00922247
TSPAN8	Docosahexaenoate DHA; 22:6n3 levels	Inverse variance weighted	52	-0.0435757	0.0216633	0.0442724	-0.0860357	-0.00111571	0.95736	0.917561	0.998885	0.0479519
VNN1	Docosahexaenoate DHA; 22:6n3 levels	Inverse variance weighted	101	0.0482633	0.0126573	0.000137238	0.0234551	0.0730715	1.04945	1.02373	1.07581	0.0012053
COL15A1	2-linoleoylglycerol (18:2) levels	Inverse variance weighted	19	0.0948244	0.0447429	0.0340638	0.00712827	0.182521	1.09947	1.00715	1.20024	0.0417553
ENTPD6	2-linoleoylglycerol (18:2) levels	Inverse variance weighted	44	-0.058988	0.0262793	0.0247901	-0.110495	-0.00748062	0.942718	0.89539	0.992547	0.0348962
ESYT2	2-linoleoylglycerol (18:2) levels	Inverse variance weighted	9	-0.189622	0.0770916	0.0139056	-0.340721	-0.0385222	0.827272	0.711257	0.96221	0.0256523
GLB1	2-linoleoylglycerol (18:2) levels	Inverse variance weighted	22	0.204876	0.0469621	1.28533e-05	0.112831	0.296922	1.22737	1.11944	1.34571	0.00020771
GSTP1	2-linoleoylglycerol (18:2) levels	Inverse variance weighted	14	0.136831	0.052333	0.00893255	0.0342585	0.239404	1.14663	1.03485	1.27049	0.0200486
PEPD	2-linoleoylglycerol (18:2) levels	Inverse variance weighted	23	-0.0691835	0.0320341	0.0307972	-0.13197	-0.00639667	0.933155	0.876367	0.993624	0.0398784
REG1B	2-linoleoylglycerol (18:2) levels	Inverse variance weighted	36	0.105286	0.032848	0.00134946	0.0409039	0.169668	1.11103	1.04175	1.18491	0.00573285
EIF2AK3	Phenol sulfate levels	Inverse variance weighted	6	-0.193664	0.0859048	0.0241706	-0.362038	-0.025291	0.823934	0.696256	0.975026	0.0346136
KLB	Phenol sulfate levels	Inverse variance weighted	91	-0.0500283	0.012728	8.47456e-05	-0.0749751	-0.0250814	0.951203	0.927767	0.975231	0.000828702
PAEP	Phenol sulfate levels	Inverse variance weighted	51	0.0449903	0.0198519	0.0234332	0.00608058	0.0838999	1.04602	1.0061	1.08752	0.034054
SERPINI1	Phenol sulfate levels	Inverse variance weighted	41	-0.047995	0.0232545	0.0390272	-0.0935739	-0.00241613	0.953139	0.910671	0.997587	0.0450486
ACY3	Hexanoylglycine levels	Inverse variance weighted	35	0.163292	0.0357392	4.90103e-06	0.093243	0.233341	1.17738	1.09773	1.26281	0.000109414
EPHA2	Hexanoylglycine levels	Inverse variance weighted	10	0.18721	0.0817441	0.0220098	0.0269918	0.347429	1.20588	1.02736	1.41542	0.0331789
HSD17B14	Hexanoylglycine levels	Inverse variance weighted	62	-0.0387684	0.0193015	0.0445835	-0.0765994	-0.000937343	0.961974	0.926261	0.999063	0.0481597
ITGAM	Hexanoylglycine levels	Inverse variance weighted	9	-0.243367	0.0817661	0.00291677	-0.403628	-0.0831051	0.783984	0.667892	0.920254	0.00950304
KLRK1	Hexanoylglycine levels	Inverse variance weighted	40	0.0531106	0.0266112	0.0459558	0.000952659	0.105269	1.05455	1.00095	1.11101	0.0484099
CD28	Dihomo-linolenate (20:3n3 or n6) levels	Inverse variance weighted	15	0.121568	0.0501412	0.0153287	0.0232915	0.219845	1.12927	1.02356	1.24588	0.0270428
M6PR	Dihomo-linolenate (20:3n3 or n6) levels	Inverse variance weighted	8	0.147757	0.0636352	0.0202361	0.0230322	0.272482	1.15923	1.0233	1.31322	0.0316876
CTRC	N6-acetyllysine levels	Inverse variance weighted	28	0.0706887	0.0301973	0.0192373	0.0115021	0.129875	1.07325	1.01157	1.13869	0.0308408
LTBR	N6-acetyllysine levels	Inverse variance weighted	19	-0.0990254	0.036822	0.00716029	-0.171197	-0.0268542	0.90572	0.842656	0.973503	0.0179674
NCAM1	N6-acetyllysine levels	Inverse variance weighted	58	0.0731513	0.0232677	0.00166716	0.0275465	0.118756	1.07589	1.02793	1.1261	0.00647628
ICAM3	4-allylphenol sulfate levels	Inverse variance weighted	33	0.064578	0.0283441	0.0227053	0.00902354	0.120132	1.06671	1.00906	1.12765	0.0333562
CNTN4	Indole-3-carboxylate levels	Inverse variance weighted	61	-0.0759242	0.0358986	0.0344333	-0.146285	-0.00556286	0.926886	0.863911	0.994453	0.0419008
ITGBL1	Indole-3-carboxylate levels	Inverse variance weighted	63	0.0670608	0.0251158	0.00758354	0.017834	0.116288	1.06936	1.01799	1.12332	0.0183458
LONP1	Indole-3-carboxylate levels	Inverse variance weighted	17	-0.211908	0.0738959	0.00413523	-0.356744	-0.0670721	0.809039	0.699952	0.935128	0.0126563
PDCD6	Indole-3-carboxylate levels	Inverse variance weighted	58	0.0457239	0.0166451	0.0060145	0.0130995	0.0783482	1.04679	1.01319	1.0815	0.016418
CPPED1	4-hydroxy-2-oxoglutaric acid levels	Inverse variance weighted	74	-0.0402035	0.0150033	0.00737014	-0.06961	-0.010797	0.960594	0.932758	0.989261	0.0180657
IL7R	N-oleoyltaurine levels	Inverse variance weighted	92	0.0280442	0.0132435	0.0342104	0.00208694	0.0540014	1.02844	1.00209	1.05549	0.0417553
STAB2	Dopamine 4-sulfate levels	Inverse variance weighted	48	-0.0793244	0.0231707	0.000618236	-0.124739	-0.0339099	0.92374	0.882727	0.966659	0.00320215
CFHR4	Hydroxypalmitoyl sphingomyelin (d18:1/16:0(OH)) levels	Inverse variance weighted	84	0.0282689	0.00974923	0.00373633	0.00916043	0.0473774	1.02867	1.0092	1.04852	0.0118856
KLK8	(S)-a-amino-omega-caprolactam levels	Inverse variance weighted	19	-0.0528588	0.0266737	0.0475145	-0.105139	-0.000578421	0.948514	0.900199	0.999422	0.0485971
AARSD1	Citrulline levels	Inverse variance weighted	6	0.22716	0.0976238	0.0199713	0.035817	0.418502	1.25503	1.03647	1.51968	0.0313945
Abbreviation: nsnp, the number of single nucleotide polymorphism; b, estimate coefficient; se, standard error of coefficient estimate; OR, odds ratio; 95% CI, 95% confidence interval.
