# Supplementary material for: The effects of circulating proteins and metabolites on diabetic foot ulcer: A Mendelian randomization study and mediation analysis
Source: Medicine (Baltimore). 2026 May 8;105(19):e48581. doi: 10.1097/MD.0000000000048581 (PMC13166846; doi:10.1097/MD.0000000000048581)
Supplement: Supplementary file 8 [file medi-105-e48581-s008.xlsx]

## Sheet: Supplementary S6A
Supplementary Table S6A. Heterogeneity analysis of 42 UKB proteins and 50 Metabolites
exposure	outcome	method	Q	Q_df	Q_pval
AARSD1	Citrulline levels	MR Egger	5.0268	4	0.284559
AARSD1	Citrulline levels	Inverse variance weighted	5.02688	5	0.412609
ACY3	Hexanoylglycine levels	MR Egger	24.8302	33	0.845933
ACY3	Hexanoylglycine levels	Inverse variance weighted	30.3138	34	0.648982
ANXA2	Docosahexaenoate DHA; 22:6n3 levels	MR Egger	33.5214	46	0.914717
ANXA2	Docosahexaenoate DHA; 22:6n3 levels	Inverse variance weighted	33.6442	47	0.928474
CD28	Dihomo-linolenate (20:3n3 or n6) levels	MR Egger	5.23165	13	0.969733
CD28	Dihomo-linolenate (20:3n3 or n6) levels	Inverse variance weighted	7.00244	14	0.934618
CFHR4	Hydroxypalmitoyl sphingomyelin (d18:1/16:0(OH)) levels	MR Egger	57.9711	82	0.979607
CFHR4	Hydroxypalmitoyl sphingomyelin (d18:1/16:0(OH)) levels	Inverse variance weighted	62.2456	83	0.956917
CNTN4	Indole-3-carboxylate levels	MR Egger	70.5495	59	0.144276
CNTN4	Indole-3-carboxylate levels	Inverse variance weighted	70.5502	60	0.165557
COL15A1	2-linoleoylglycerol (18:2) levels	MR Egger	10.9025	17	0.861588
COL15A1	2-linoleoylglycerol (18:2) levels	Inverse variance weighted	11.0362	18	0.892812
CPPED1	4-hydroxy-2-oxoglutaric acid levels	MR Egger	89.6956	72	0.0773417
CPPED1	4-hydroxy-2-oxoglutaric acid levels	Inverse variance weighted	90.2315	73	0.083581
CREG1	Docosahexaenoate DHA; 22:6n3 levels	MR Egger	1.10199	8	0.997518
CREG1	Docosahexaenoate DHA; 22:6n3 levels	Inverse variance weighted	1.13614	9	0.999054
CTRC	N6-acetyllysine levels	MR Egger	19.7888	26	0.801457
CTRC	N6-acetyllysine levels	Inverse variance weighted	19.8268	27	0.837946
EIF2AK3	Phenol sulfate levels	MR Egger	2.91912	4	0.571451
EIF2AK3	Phenol sulfate levels	Inverse variance weighted	3.59627	5	0.608874
ENTPD6	2-linoleoylglycerol (18:2) levels	MR Egger	62.6206	42	0.0211256
ENTPD6	2-linoleoylglycerol (18:2) levels	Inverse variance weighted	62.6208	43	0.0268701
EPHA2	Hexanoylglycine levels	MR Egger	7.74088	8	0.459182
EPHA2	Hexanoylglycine levels	Inverse variance weighted	8.52125	9	0.482586
ESYT2	2-linoleoylglycerol (18:2) levels	MR Egger	4.74039	7	0.69161
ESYT2	2-linoleoylglycerol (18:2) levels	Inverse variance weighted	5.00175	8	0.757389
GLB1	2-linoleoylglycerol (18:2) levels	MR Egger	21.0744	20	0.392766
GLB1	2-linoleoylglycerol (18:2) levels	Inverse variance weighted	21.2132	21	0.44599
GSTP1	2-linoleoylglycerol (18:2) levels	MR Egger	13.279	12	0.349093
GSTP1	2-linoleoylglycerol (18:2) levels	Inverse variance weighted	13.3205	13	0.423371
HSD17B14	Hexanoylglycine levels	MR Egger	84.8525	60	0.01906
HSD17B14	Hexanoylglycine levels	Inverse variance weighted	86.2038	61	0.0185227
ICAM3	4-allylphenol sulfate levels	MR Egger	23.419	31	0.833519
ICAM3	4-allylphenol sulfate levels	Inverse variance weighted	23.648	32	0.856873
IL12B	Docosahexaenoate DHA; 22:6n3 levels	MR Egger	44.9426	54	0.805252
IL12B	Docosahexaenoate DHA; 22:6n3 levels	Inverse variance weighted	46.189	55	0.795364
IL7R	N-oleoyltaurine levels	MR Egger	92.0014	90	0.421636
IL7R	N-oleoyltaurine levels	Inverse variance weighted	92.3135	91	0.44185
ITGAM	Hexanoylglycine levels	MR Egger	3.11605	7	0.874063
ITGAM	Hexanoylglycine levels	Inverse variance weighted	5.17168	8	0.739079
ITGBL1	Indole-3-carboxylate levels	MR Egger	61.14	61	0.470881
ITGBL1	Indole-3-carboxylate levels	Inverse variance weighted	62.9855	62	0.441224
KLB	Phenol sulfate levels	MR Egger	86.4822	89	0.555832
KLB	Phenol sulfate levels	Inverse variance weighted	87.6592	90	0.550206
KLK8	(S)-a-amino-omega-caprolactam levels	MR Egger	18.3646	17	0.366196
KLK8	(S)-a-amino-omega-caprolactam levels	Inverse variance weighted	21.1623	18	0.271304
KLRK1	Hexanoylglycine levels	MR Egger	26.7152	38	0.914981
KLRK1	Hexanoylglycine levels	Inverse variance weighted	27.0307	39	0.926186
LONP1	Indole-3-carboxylate levels	MR Egger	22.0984	15	0.105249
LONP1	Indole-3-carboxylate levels	Inverse variance weighted	22.9351	16	0.11548
LTBR	N6-acetyllysine levels	MR Egger	12.5424	17	0.766238
LTBR	N6-acetyllysine levels	Inverse variance weighted	12.6566	18	0.811557
M6PR	Dihomo-linolenate (20:3n3 or n6) levels	MR Egger	2.64367	6	0.852055
M6PR	Dihomo-linolenate (20:3n3 or n6) levels	Inverse variance weighted	2.88769	7	0.895193
NCAM1	N6-acetyllysine levels	MR Egger	53.2314	56	0.580331
NCAM1	N6-acetyllysine levels	Inverse variance weighted	55.03	57	0.549345
PAEP	Phenol sulfate levels	MR Egger	43.4625	49	0.696334
PAEP	Phenol sulfate levels	Inverse variance weighted	43.6225	50	0.72562
PDCD6	Indole-3-carboxylate levels	MR Egger	57.6024	56	0.415706
PDCD6	Indole-3-carboxylate levels	Inverse variance weighted	58.2493	57	0.429149
PEPD	2-linoleoylglycerol (18:2) levels	MR Egger	16.2928	21	0.752982
PEPD	2-linoleoylglycerol (18:2) levels	Inverse variance weighted	16.5206	22	0.789236
PGLYRP2	Docosahexaenoate DHA; 22:6n3 levels	MR Egger	94.2774	99	0.615438
PGLYRP2	Docosahexaenoate DHA; 22:6n3 levels	Inverse variance weighted	94.4426	100	0.637996
REG1B	2-linoleoylglycerol (18:2) levels	MR Egger	20.4726	34	0.967458
REG1B	2-linoleoylglycerol (18:2) levels	Inverse variance weighted	31.1595	35	0.65411
SCARA5	Docosahexaenoate DHA; 22:6n3 levels	MR Egger	39.2907	43	0.632921
SCARA5	Docosahexaenoate DHA; 22:6n3 levels	Inverse variance weighted	43.7212	44	0.48349
SERPINI1	Phenol sulfate levels	MR Egger	35.6823	39	0.622004
SERPINI1	Phenol sulfate levels	Inverse variance weighted	36.8443	40	0.613106
SFTPD	Docosahexaenoate DHA; 22:6n3 levels	MR Egger	55.447	67	0.842179
SFTPD	Docosahexaenoate DHA; 22:6n3 levels	Inverse variance weighted	55.9244	68	0.852202
STAB2	Dopamine 4-sulfate levels	MR Egger	29.084	46	0.975625
STAB2	Dopamine 4-sulfate levels	Inverse variance weighted	34.4131	47	0.914028
TFPI	Docosahexaenoate DHA; 22:6n3 levels	MR Egger	24.893	38	0.949857
TFPI	Docosahexaenoate DHA; 22:6n3 levels	Inverse variance weighted	26.6861	39	0.932948
TNFRSF10A	Docosahexaenoate DHA; 22:6n3 levels	MR Egger	39.191	49	0.840707
TNFRSF10A	Docosahexaenoate DHA; 22:6n3 levels	Inverse variance weighted	39.2424	50	0.863531
TSPAN8	Docosahexaenoate DHA; 22:6n3 levels	MR Egger	56.8678	50	0.234643
TSPAN8	Docosahexaenoate DHA; 22:6n3 levels	Inverse variance weighted	58.0326	51	0.232076
VNN1	Docosahexaenoate DHA; 22:6n3 levels	MR Egger	88.2488	99	0.772096
VNN1	Docosahexaenoate DHA; 22:6n3 levels	Inverse variance weighted	88.9838	100	0.776955
