# Supplementary material for: The effects of circulating proteins and metabolites on diabetic foot ulcer: A Mendelian randomization study and mediation analysis
Source: Medicine (Baltimore). 2026 May 8;105(19):e48581. doi: 10.1097/MD.0000000000048581 (PMC13166846; doi:10.1097/MD.0000000000048581)
Supplement: Supplementary file 9 [file medi-105-e48581-s009.xlsx]

## Sheet: Supplementary S6B
Supplementary Table S6B. Horizontal pleiotropy analysis of 42 UKB proteins and 50 Metabolites
exposure	outcome	egger_intercept	se	pval
ANXA2	Docosahexaenoate DHA; 22:6n3 levels	-0.00186063	0.00531108	0.72769
CREG1	Docosahexaenoate DHA; 22:6n3 levels	0.00251849	0.0136286	0.857989
IL12B	Docosahexaenoate DHA; 22:6n3 levels	0.00752895	0.00674397	0.269195
PGLYRP2	Docosahexaenoate DHA; 22:6n3 levels	-0.00162853	0.00400654	0.685276
SCARA5	Docosahexaenoate DHA; 22:6n3 levels	-0.0145409	0.00690822	0.0411841
SFTPD	Docosahexaenoate DHA; 22:6n3 levels	-0.0043769	0.00633461	0.491984
TFPI	Docosahexaenoate DHA; 22:6n3 levels	-0.00975374	0.00728389	0.188499
TNFRSF10A	Docosahexaenoate DHA; 22:6n3 levels	0.00139779	0.00616312	0.821524
TSPAN8	Docosahexaenoate DHA; 22:6n3 levels	-0.00845441	0.00835422	0.316414
VNN1	Docosahexaenoate DHA; 22:6n3 levels	0.00359982	0.00419885	0.39333
COL15A1	2-linoleoylglycerol (18:2) levels	-0.00503034	0.0137545	0.719082
ENTPD6	2-linoleoylglycerol (18:2) levels	9.49575e-05	0.00847125	0.991109
ESYT2	2-linoleoylglycerol (18:2) levels	-0.00782186	0.0152998	0.624909
GLB1	2-linoleoylglycerol (18:2) levels	-0.0041179	0.0113444	0.72042
GSTP1	2-linoleoylglycerol (18:2) levels	0.00285517	0.0147424	0.849673
PEPD	2-linoleoylglycerol (18:2) levels	-0.00546311	0.0114456	0.638072
REG1B	2-linoleoylglycerol (18:2) levels	0.0370644	0.0113379	0.00247314
EIF2AK3	Phenol sulfate levels	-0.0236025	0.0286824	0.456797
KLB	Phenol sulfate levels	0.00488851	0.00450598	0.280899
PAEP	Phenol sulfate levels	-0.00255839	0.00639711	0.690946
SERPINI1	Phenol sulfate levels	-0.00823335	0.00763786	0.287672
ACY3	Hexanoylglycine levels	0.0256374	0.0109482	0.0253826
EPHA2	Hexanoylglycine levels	0.0153906	0.0174224	0.402794
HSD17B14	Hexanoylglycine levels	-0.00721798	0.007384	0.332239
ITGAM	Hexanoylglycine levels	-0.0299857	0.0209142	0.194763
KLRK1	Hexanoylglycine levels	-0.00414994	0.00738908	0.577665
CD28	Dihomo-linolenate (20:3n3 or n6) levels	0.0155165	0.0116603	0.206154
M6PR	Dihomo-linolenate (20:3n3 or n6) levels	0.00657116	0.0133024	0.638878
CTRC	N6-acetyllysine levels	-0.00142012	0.00728831	0.847025
LTBR	N6-acetyllysine levels	0.00432494	0.0128002	0.739589
NCAM1	N6-acetyllysine levels	-0.00841216	0.00627247	0.185294
ICAM3	4-allylphenol sulfate levels	-0.00493675	0.010315	0.635581
CNTN4	Indole-3-carboxylate levels	0.000176546	0.00764902	0.981664
ITGBL1	Indole-3-carboxylate levels	-0.0107339	0.00791039	0.179803
LONP1	Indole-3-carboxylate levels	-0.0139815	0.0185524	0.462742
PDCD6	Indole-3-carboxylate levels	0.00597956	0.00754015	0.431108
CPPED1	4-hydroxy-2-oxoglutaric acid levels	0.00416858	0.00635537	0.51397
IL7R	N-oleoyltaurine levels	0.0032156	0.00581998	0.581968
STAB2	Dopamine 4-sulfate levels	-0.0133064	0.00576412	0.025518
CFHR4	Hydroxypalmitoyl sphingomyelin (d18:1/16:0(OH)) levels	0.0116994	0.00565872	0.0418409
KLK8	(S)-a-amino-omega-caprolactam levels	-0.0123634	0.00768251	0.125965
AARSD1	Citrulline levels	0.000193592	0.0249701	0.994185
Abbreviation: se, standard error of coefficient estimate.
