# Supplementary material for: The effects of circulating proteins and metabolites on diabetic foot ulcer: A Mendelian randomization study and mediation analysis
Source: Medicine (Baltimore). 2026 May 8;105(19):e48581. doi: 10.1097/MD.0000000000048581 (PMC13166846; doi:10.1097/MD.0000000000048581)
Supplement: Supplementary file 10 [file medi-105-e48581-s010.xlsx]

## Sheet: Supplementary Table S7
Supplementary Table S7. Mediation effects and mediation ratio of 1 metabolites
exposure	Mediation	Outcome	β1	β2	Mediation effect	Lower_CI	Upper_CI	Total effect	SE	Mediation ratio(%)
GLB1	2-linoleoylglycerol (18:2) levels	Diabetic foot ulcer	0.204876	-0.851294	-0.17441	-0.343984	-0.0048359	-1.59858	0.0865173	10.9103
Abbreviation: SE,standard error of coefficient estimate.
